# Supplementary material for: Exploring Extracellular Vesicle Surface Protein Markers Produced by Glioblastoma Tumors: A Characterization Study Using In Vitro 3D Patient-Derived Cultures
Source: Cancers (Basel). 2024 Nov 6;16(22):3748. doi: 10.3390/cancers16223748 (PMC11592176; doi:10.3390/cancers16223748)
Supplement: Supplementary file 1 [file cancers-16-03748-s001.zip]

Archive with 1 entries (1 files):
- cancers-3257896-supplementary.pdf
